# Supplementary material for: Extracellular Succinate Modulates Neuroimmune Responses in a Murine Microglial Cell Line
Source: Biomolecules. 2026 Mar 10;16(3):407. doi: 10.3390/biom16030407 (PMC13024544; doi:10.3390/biom16030407)
Supplement: Supplementary file 1 [file biomolecules-16-00407-s001.zip]

Archive with 1 entries (1 files):
- biomolecules-4161744-supplementary.pdf
